# Supplementary material for: Efficacy of a topical formulation containing esafoxolaner, eprinomectin and praziquantel (NexGard Combo®) against natural infestations with the cat louse, Felicola subrostratus under field conditions
Source: Parasite. 2022 Dec 23;29:62. doi: 10.1051/parasite/2022062 (PMC9879157; doi:10.1051/parasite/2022062)
Supplement: Supplementary file 1 — Special Issue - NexGard® Combo supplementary material [file parasite-29-62-olm.xlsx]

## Sheet: Cats
Inclusion date	Day	Examination date	Code/ID	Locality	Owner's name	Name (animal)	Breed	Sex	Neutered (yes/no)	Age (in months)	Weight (kg)	Clinical examination	Infestation score	Other ectoparasites (nr.)	Pruritus score	Hairloss score	Squamosis score	Treatment (Nexgard/other)	Environment (inside/outside/ins+outside)	Nr. animals in household (cats)	Other animals	The last product used	Product ID
2021-08-26	0	2021-08-26	C1	Baia Mare	Popa Florin	Moty	Mixbreed-Siamese	M	no	18	4.7	excesive hair loss	3	Fleas	0	3	0	NexGard Combo	outside	n/a	n/a	no	>2,5 kg CJX005AAC, 02-2024, 04028691562146
2021-08-26	14	2021-09-09	C1	Baia Mare	Popa Florin	Moty	Mixbreed-Siamese	M	yes	18	4.9	no clinical signs	0	No	0	0	0	NexGard Combo	outside
2021-08-26	30	2021-09-25	C1	Baia Mare	Popa Florin	Moty	Mixbreed-Siamese	M	yes	19	4.7	no clinical signs	0	No	0	0	0	NexGard Combo	outside
2021-09-03	0	2021-09-03	C2	Brașov	Andra Lavric	No name	European	M	no	2	0.9	no clinical signs	2	No	0	0	0	NexGard Combo	outside	n/a	n/a	no	<2.5 kg CJU002AAC, 10-2023, 04028691561668
2021-09-03	14	2021-09-17	C2	Brașov	Andra Lavric	No name	European	M	no	2.5	1.1	no clinical signs	0	No	0	0	0	NexGard Combo	outside
2021-09-03	30	2021-10-03	C2	Brașov	Andra Lavric	No name	European	M	no	3	1.6	no clinical signs	0	No	0	0	0	NexGard Combo	outside
2021-08-31	0	2021-08-31	C3	Oradea	Sergiu Moza	Pufu	European	M	no	2	0.8	mild pruritus	3	Otodectes, fleas	1	0	0	NexGard Combo	outside	2	no	unknown	<2.5 kg CJU002AAC, 10-2023, 04028691561668
2021-08-31	14	2021-09-14	C3	Oradea	Sergiu Moza	Pufu	European	M	no	2.5	0.9	no clinical signs	3	no	0	0	0	NexGard Combo	outside
2021-08-31	30	2021-09-30	C3	Oradea	Sergiu Moza	Pufu	European	M	no	3	1.2	no clinical signs	0	no	0	0	0	NexGard Combo	outside
2021-09-03	0	2021-09-03	C4	Brașov	Andra Lavic	No name	European	F	no	84	3.2	coughing, dyspnea, no pruritus	3	No	0	0	0	NexGard Combo	outside	n/a	n/a	no	>2,5 kg CJX005AAC, 02-2024, 04028691582146
2021-09-03	14	2021-09-17	C4	Brașov	Andra Lavic	No name	European	F	no	84	3.1	coughing, no pruritus	0	No	0	0	0	NexGard Combo	outside
2021-09-03	30	2021-10-03	C4	Brașov	Andra Lavic	No name	European	F	no	85	3.1	no clincial signs	0	No	0	0	0	NexGard Combo	outside
2021-09-19	0	2021-09-19	C5	Roșia Montană	Caproș Mariana	Blue	European	M	no	60	3.4	mild pruritus	3	No	1	0	0	NexGard Combo	outside+inside	2	no	Fipronil	>2,5 kg CJU003AAC, 11-2023
2021-09-19	14	2021-10-03	C5	Roșia Montană	Caproș Mariana	Blue	European	M	no	60	3.4	no clinical signs	0	No	0	0	0	NexGard Combo	outside+inside
2021-09-19	30	2021-10-19	C5	Roșia Montană	Caproș Mariana	Blue	European	M	no	61	3.3	no clinical signs	0	No	0	0	0	NexGard Combo	outside+inside
2021-09-20	0	2021-09-20	C6	Rusu de Sus	Nagy Ana	Pablo	European	M	no	3	0.8	mild pruritus	2	Fleas	1	0	0	NexGard Combo	outside	1	dogs, horses	Spray Ectocid herba	<2,5kg CJX008AAB 05-2024
2021-09-20	14	2021-10-04	C6	Rusu de Sus	Nagy Ana	Pablo	European	M	no	3	1	no clinical signs	0	No	0	0	0	NexGard Combo	outside
2021-09-20	30	2021-10-20	C6	Rusu de Sus	Nagy Ana	Pablo	European	M	no	4	1.4	no clinical signs	0	No	0	0	0	NexGard Combo	outside
2021-09-20	0	2021-09-20	C7	Rusu de Sus	Nagy Ana	Mia	European	F	no	3	0.7	mild pruritus	2	Fleas	1	0	0	NexGard Combo	outside	1	dogs, horses	Spray Ectocid herba	<2,5kg CJX008AAB 05-2024
2021-09-20	14	2021-10-04	C7	Rusu de Sus	Nagy Ana	Mia	European	F	no	3	1	no clinical signs	0	No	0	0	0	NexGard Combo	outside
2021-09-20	30	2021-10-20	C7	Rusu de Sus	Nagy Ana	Mia	European	F	no	4	1.2	no clinical signs	0	No	0	0	0	NexGard Combo	outside
2021-09-20	0	2021-09-20	C8	Rusu de Sus	Nagy Ana	Pufulina	European	F	no	3	0.7	mild pruritus	2	Fleas	1	0	0	NexGard Combo	outside	1	dogs, horses	Spray Ectocid herba	<2,5kg CJX008AAB 05-2024
2021-09-20	14	2021-10-04	C8	Rusu de Sus	Nagy Ana	Pufulina	European	F	no	3	0.9	no clinical signs	0	No	0	0	0	NexGard Combo	outside
2021-09-20	30	2021-10-20	C8	Rusu de Sus	Nagy Ana	Pufulina	European	F	no	4	1.2	no clinical signs	0	No	0	0	0	NexGard Combo	outside
2021-09-21	0	2021-09-21	C9	Săcădate	Bucur Eugen	Gălbioara	European	F	no	48	5	no clinical signs	3	No	0	0	0	NexGard Combo	outside	3		no	>2,5 kg CJU003AAC, 11-2023
2021-09-21	14	2021-10-05	C9	Săcădate	Bucur Eugen	Gălbioara	European	F	no	48	5	no clinical signs	0	No	0	0	0	NexGard Combo	outside
2021-09-21	30	2021-10-21	C9	Săcădate	Bucur Eugen	Gălbioara	European	F	no	49	5	no clinical signs	0	No	0	0	0	NexGard Combo	outside
2021-10-02	0	2021-10-02	C10	Nuseni	Geller Lexandru	Misi	European	F	no	60	3.2	mild pruritus	3	No	1	0	0	Frontline	outside	1	dogs	no	X40419AW, 02-2024
2021-10-02	14	2021-10-16	C10	Nuseni	Geller Lexandru	Misi	European	F	no	60	3.2	mild pruritus	0	No	1	0	0	Frontline	outside
2021-10-02	30	2021-11-01	C10	Nuseni	Geller Lexandru	Misi	European	F	no	61	3.3	no clinical signs	0	No	0	0	0	Frontline	outside
2021-10-02	0	2021-10-02	C11	Malin	Sămărghitean Viorica	Flick	European	M	no	25	2.7	no clinical signs	2	No	0	0	0	Frontline	outside	2	dogs	no	X40419AW, 02-2024
2021-10-02	14	2021-10-16	C11	Malin	Sămărghitean Viorica	Flick	European	M	no	25	2.7	no clinical signs	0	No	0	0	0	Frontline	outside
2021-10-02	30	2021-11-01	C11	Malin	Sămărghitean Viorica	Flick	European	M	no	26	2.8	no clinical signs	0	No	0	0	0	Frontline	outside
2021-10-18	0	2021-10-18	C12	Nuseni	Nagy Ion	Missy	European	F	no	2	0.9	mild pruritus	3	Fleas	1	0	0	Frontline	outside	4	2 dogs	no	X40419AW 02-2024
2021-10-18	14	2021-11-01	C12	Nuseni	Nagy Ion	Missy	European	F	no	2.5	1.1	no clinical signs	0	No	0	0	0	Frontline	outside
2021-10-18	30	2021-11-17	C12	Nuseni	Nagy Ion	Missy	European	F	no	3	1.3	no clinical signs	0	No	0	0	0	Frontline	outside
2021-10-18	0	2021-10-18	C13	Nuseni	Nagy Ion	Aspirina	European	F	no	2	0.8	mild pruritus	3	Fleas	1	0	0	Frontline	outside	4	2 dogs	no	X40419AW 02-2024
2021-10-18	14	2021-11-01	C13	Nuseni	Nagy Ion	Aspirina	European	F	no	2.5	0.9	no clinical signs	0	No	0	0	0	Frontline	outside
2021-10-18	30	2021-11-17	C13	Nuseni	Nagy Ion	Aspirina	European	F	no	3	1.2	no clinical signs	0	No	0	0	0	Frontline	outside
2021-11-12	0	2021-11-12	C15	Beudiu	Bucsa Gelu	Garfield	European	M	no	3	0.8	mild pruritus	3	No	1	0	0	Nexgard Combo	outside	4	No	no	<2,5kg CJX008AAB 05-2024
2021-11-12	14	2021-11-26	C15	Beudiu	Bucsa Gelu	Garfield	European	M	no	3.5	1	no clinical signs	0	No	0	0	0	Nexgard Combo	outside
2021-11-12	30	2021-12-12	C15	Beudiu	Bucsa Gelu	Garfield	European	M	no	4	1,4	no clinical signs	0	No	0	0	0	Nexgard Combo	outside
2021-11-12	0	2021-11-12	C16	Beudiu	Bucsa Gelu	Sal	European	M	no	36	3.2	mild pruritus	2	No	1	0	0	Nexgard Combo	outside	4	No	no	>2,5kg CJX002AAA 01-2024
2021-11-12	14	2021-11-26	C16	Beudiu	Bucsa Gelu	Sal	European	M	no	36	3,2	no clinical signs	0	No	0	0	0	Nexgard Combo	outside
2021-11-12	30	2021-12-12	C16	Beudiu	Bucsa Gelu	Sal	European	M	no	37	3,2	no clinical signs	0	No	0	0	0	Nexgard Combo	outside
2022-01-13	0	2022-01-13	C17	Beudiu	Bucsa Venus	Felix	European	M	no	24	3,7	moderate pruritus	3	No	2	0	0	Frontline	outside	3	No	no	X40919AW 02-2024
2022-01-13	14	2022-01-27	C17	Beudiu	Bucsa Venus	Felix	European	M	no	24	3,7	no clinical signs	0	No	0	0	0	Frontline	outside
2022-01-13	30	2022-02-12	C17	Beudiu	Bucsa Venus	Felix	European	M	no	25	3,7	no clinical signs	0	No	0	0	0	Frontline	outside
2022-01-13	0	2022-01-13	C18	Beudiu	Bucsa Venus	Cleo	European	F	no	54	3.2	moderate pruritus	3	No	2	0	0	Frontline	outside	3	No	no	X40919AW 02-2024
2022-01-13	14	2022-01-27	C18	Beudiu	Bucsa Venus	Cleo	European	F	no	54	3,2	no clinical signs	0	No	0	0	0	Frontline	outside
2022-01-13	30	2022-02-12	C18	Beudiu	Bucsa Venus	Cleo	European	F	no	55	3,2	no clinical signs	0	No	0	0	0	Frontline	outside
2022-01-13	0	2022-01-13	C19	Beudiu	Bucsa Venus	Frida	European	F	no	36	2,5	moderate pruritus	3	No	2	0	0	Frontline	outside	3	No	no	X40919AW 02-2024
2022-01-13	14	2022-01-27	C19	Beudiu	Bucsa Venus	Frida	European	F	no	36	2,5	no clinical signs	0	No	0	0	0	Frontline	outside
2022-01-13	30	2022-02-12	C19	Beudiu	Bucsa Venus	Frida	European	F	no	37	2,5	no clinical signs	0	No	0	0	0	Frontline	outside
2022-02-01	0	2022-02-01	C20	Rusu de Sus	Muresan Eugen	Black	European	M	no	48	4.2	mild pruritus	3	No	1	0	0	Frontline	outside	1	no	no	X40419 02.2024
2022-02-01	14	2022-02-15	C20	Rusu de Sus	Muresan Eugen	Black	European	M	no	48	4.3	mild pruritus	0	No	1	0	0	Frontline	outside
2022-02-01	30	2022-03-03	C20	Rusu de Sus	Muresan Eugen	Black	European	M	no	49	4.2	no clinical signs	0	No	0	0	0	Frontline	outside
2022-02-01	0	2022-02-01	C21	Nuseni	Pop Calin	Elsa	European	F	no	24	2.3	mild pruritus	3	No	1	0	0	Frontline	outside	1	no	no	X40419 02.2024
2022-02-01	14	2022-02-15	C21	Nuseni	Pop Calin	Elsa	European	F	no	24	2.4	no clinical signs	0	No	0	0	0	Frontline	outside
2022-02-01	30	2022-03-03	C21	Nuseni	Pop Calin	Elsa	European	F	no	25	2.4	no clinical signs	0	No	0	0	0	Frontline	outside
2022-02-01	0	2022-02-01	C22	Nuseni	Baban Alin	Motanel	European	M	no	10	2.7	mild pruritus	3	No	1	0	0	Frontline	outside	3	no	no	X40419 02.2024
2022-02-01	14	2022-02-15	C22	Nuseni	Baban Alin	Motanel	European	M	no	10	2.7	no clinical signs	0	No	0	0	0	Frontline	outside
2022-02-01	30	2022-03-03	C22	Nuseni	Baban Alin	Motanel	European	M	no	11	2.7	no clinical signs	0	No	0	0	0	Frontline	outside
2022-02-01	0	2022-02-01	C23	Nuseni	Baban Alin	Lola	European	F	no	10	2.1	mild pruritus	3	No	1	0	0	Frontline	outside	3	no	no	X40419 02.2024
2022-02-01	14	2022-02-15	C23	Nuseni	Baban Alin	Lola	European	F	no	10	2.1	no clinical signs	0	No	0	0	0	Frontline	outside
2022-02-01	30	2022-03-03	C23	Nuseni	Baban Alin	Lola	European	F	no	11	2.3	no clinical signs	0	No	0	0	0	Frontline	outside
2022-02-01	0	2022-02-01	C24	Nuseni	Baban Alin	Maia	European	F	no	36	2.8	mild pruritus	3	No	1	0	0	Frontline	outside	3	no	no	X40419 02.2024
2022-02-01	14	2022-02-15	C24	Nuseni	Baban Alin	Maia	European	F	no	36	2.8	no clinical signs	0	No	0	0	0	Frontline	outside
2022-02-01	30	2022-03-03	C24	Nuseni	Baban Alin	Maia	European	F	no	37	2.8	no clinical signs	0	No	0	0	0	Frontline	outside
2022-02-01	0	2022-02-01	C25	Nuseni	Bidian Elisabeta	Botic	European	M	no	30	3.8	mild pruritus	3	No	1	0	0	Nexgard Combo	outside+inside	2	cats	no	>2,5kg CJX002AAA 01.2024
2022-02-01	14	2022-02-15	C25	Nuseni	Bidian Elisabeta	Botic	European	M	no	30	3.8	no clinical signs	0	No	0	0	0	Nexgard Combo	outside+inside
2022-02-01	30	2022-03-03	C25	Nuseni	Bidian Elisabeta	Botic	European	M	no	31	3.9	no clinical signs	0	No	0	0	0	Nexgard Combo	outside+inside
2022-02-01	0	2022-02-01	C26	Malin	Vitan Alin	Tomi	European	M	no	24	4.1	mild pruritus	3	No	1	0	0	Nexgard Combo	outside	1	no	no	>2,5kg CJU003AAC 11.2023
2022-02-01	14	2022-02-15	C26	Malin	Vitan Alin	Tomi	European	M	no	24	4.2	no clinical signs	0	No	0	0	0	Nexgard Combo	outside
2022-02-01	30	2022-03-03	C26	Malin	Vitan Alin	Tomi	European	M	no	25	4.2	no clinical signs	0	No	0	0	0	Nexgard Combo	outside
2022-02-16	0	2022-02-16	C27	Nuseni	Muresan Alexandra	Negruta	European	F	no	18	2.3	mild pruritus, lameness due to car accident	3	No	1	0	0	Frontline	outside	3	dogs	no	X40419 02.2024
2022-02-16	14	2022-03-02	C27	Nuseni	Muresan Alexandra	Negruta	European	F	no	18	2.3	lameness	0	No	0	0	0	Frontline	outside
2022-02-16	30	2022-03-18	C27	Nuseni	Muresan Alexandra	Negruta	European	F	no	19	2.3	lameness	0	No	0	0	0	Frontline	outside
2022-02-23	0	2022-02-23	C28	Malin	Roman Maria	Pisic	European	M	no	12	2.4	mild pruritus	2	No	1	0	0	Frontline	outside+inside	2	cats	no	X40419 02.2024
2022-02-23	14	2022-03-09	C28	Malin	Roman Maria	Pisic	European	M	no	12	2,4	no clinical signs	0	No	0	0	0	Frontline	outside+inside
2022-02-23	30	2022-03-25	C28	Malin	Roman Maria	Pisic	European	M	no	13	2,4	no clinical signs	0	No	0	0	0	Frontline	outside+inside
2022-02-23	0	2022-02-23	C29	Nuseni	Moldovan Maraina	Gigi	European	M	no	24	2,5	severe pruritus, severe wound due to pruritus	3	unknown	3	2	1	Nexgard Combo	outside	1	no	Animedazon(oxitetraciclina)	>2,5kg CJX002AAA
2022-02-23	14	2022-03-09	C29	Nuseni	Moldovan Maraina	Gigi	European	M	no	24	2,5	moderate pruritus, moderate hairloss,mild squaomosis, wound due to pruritus	0	No	2	2	1	Nexgard Combo	outside
2022-02-23	30	2022-03-25	C29	Nuseni	Moldovan Maraina	Gigi	European	M	no	25	2,4	moderate pruritus, moderate hairloss,mild squaomosis, wound due to pruritus	0	No	2	2	1	Nexgard Combo	outside
2022-02-23	0	2022-02-23	C30	Malin	Buta Livia	Marius	European	M	no	36	2.5	mild pruritus, otitis	3	unknown	1	0	0	Frontline	outside	2	cats	no	X40419 02.2024
2022-02-23	14	2022-03-09	C30	Malin	Buta Livia	Marius	European	M	no	36	2,5	otitis	0	No	1	0	0	Frontline	outside
2022-02-23	30	2022-03-25	C30	Malin	Buta Livia	Marius	European	M	no	37	2,4	no clinical signs	0	No	0	0	0	Frontline	outside
2022-02-23	0	2022-02-23	C31	Malin	Veres Ion	Lola	European	F	no	120	3.2	mild pruritus	3	No	1	0	0	Frontline	outside+inside	2	cats	no	X40419 02.2024
2022-02-23	14	2022-03-09	C31	Malin	Veres Ion	Lola	European	F	no	120	3,2	no clinical signs	0	No	0	0	0	Frontline	outside+inside
2022-02-23	30	2022-03-25	C31	Malin	Veres Ion	Lola	European	F	no	121	3,3	no clinical signs	0	No	0	0	0	Frontline	outside+inside
2022-02-23	0	2022-02-23	C32	Malin	Veres Ion	Lilisor	European	F	no	18	3.5	mild pruritus	3	No	1	0	0	Frontline	outside+inside	2	cats	no	X40419 02.2024
2022-02-23	14	2022-03-09	C32	Malin	Veres Ion	Lilisor	European	F	no	18	3,5	no clinical signs	0	No	0	0	0	Frontline	outside+inside
2022-02-23	30	2022-03-25	C32	Malin	Veres Ion	Lilisor	European	F	no	19	3,6	no clinical signs	0	No	0	0	0	Frontline	outside+inside
